# Supplementary material for: Association of urinary excretion rates of uric acid with biomarkers of kidney injury in patients with advanced chronic kidney disease
Source: PLoS One. 2024 Jun 11;19(6):e0304105. doi: 10.1371/journal.pone.0304105 (PMC11166352; doi:10.1371/journal.pone.0304105)
Supplement: S5 File — (SPS) [file pone.0304105.s005.sps]

ESTADISTICA BASICA DE VARIABLES PRIMERIAS


CATEGORICAS

FREQUENCIES
  VARIABLES=aco_b aco_6 aco_12 aco_18 aco_24 acv adenuric_b adenuric_6
  adenuric_12 adenuric_18 adenuric_24 alopurinol_b alopurinol_6 alopurinol_12
  alopurinol_18 alopurinol_24 angor arrit autosuf colchicina_b colchicina_6
  colchicina_12 colchicina_18 colchicina_24 charlson diabet diuretasa_b
  diuretasa_6 diuretasa_12 diuretasa_18 diuretasa_24 enf_base epo_b epo_6
  epo_12 epo_18 epo_24 espironol_b espironolac_6 espironol_12 espironolact_18
  espironolact_24 estati_b estatin_6 estatinas_12 etatin_18 estatin_24
  ezetim_b ezetimib_6 ezetimib_12 ezetimib_18 ezetimib_24 fibratos_b fibrato_6
  fibratos_12 fibratos_18 fibratos_24 hipoten hipoten_6 hipotens_12
  hipotens_18 hipotens_24 hta ieca_b ieca_6 ieca_12 ieca_18 ieca_24 insulina_b
  insulina_6 insulina_12 insulina_18 insulina_24 niv_soc otr_card profes
  salicil_b salicilat_6 salicil_12 salicil_18 salicil_24 sexo tiazid_b
  tiazida_6 tiazida_12 tiazida_18 tiazida_24 tto_analD_b tto_analog_6
  tto_analog_12 tto_antagon_18 tto_analog_24 tto_insul_b tto_insul_6
  tto_insul_12 tto_insul_18 tto_insul_24 tto_quel_b tto_quel_6 tto_quel_12
  tto_quel_18 tto_quel_24 tto_vitD_b tto_vitD_6 tto_vitD_12 tto_vitd_18
  tto_vitD_24 vasc_per aacon_uric_or_m_t aaurico_or_b_t aaurico_or_m_t aaurico_s_b_t
  aaurico_s_m_t zzzdecl_rap_krm zzzdecl_rap_mdrd zztiem_Kr
  /ORDER=  ANALYSIS .

NUMERICAS

FREQUENCIES
  VARIABLES=album_b albumina_6 albumina_12 albumina_18 albumina_24 bicarb_b
  bicarb_6 bicarb_12 bicarb_18 bicarb_24 calcio_b calcio_6 calcio_12 calcio_18
  calcio_24 colest_b colesterol_6 colesterol_12 colesterol_18 colesterol_24
  crea_b crea_6 creatinin_12 creat_18 creatinina_24 cre_or_b creaorina_6
  crea_or_12 crea_or_18 crea_or_24 charlson diures_b diuresis_6 diures_18
  diuresis_12 diuresis_24 DKK3_or_b DKK3_or_12m endotelina_1_b
  endotelina_1_12m epo_b epo_6 epo_12 epo_18 epo_24 fe_b fe_6 fe_12 fe_18
  fe_24 ferrit_b ferritina_6 ferritina_12 ferritina_18 ferritina_24 fosforo_b
  fosforo_6 fosforo_12 fosforo_18 fosforo_24 glucosa_b glucem_6 glucemia_12
  glucosa_18 glucosa_24 hbna_b hbna_6 hbna_12 hbna_18 hbna_24 hdl_b hdl_6
  hdl_12 hdl_18 hdl_24 hto_b hto_6 hto_12 hto_18 hto_24 il6_b il6_6 il6_12
  il6_18 il6_24 insulina_b insulina_6 insulina_12 insulina_18 insulina_24
  KIM_1_or_12m KIM_1_or_b ldl_b ldl_6 lsl_12 ldl_18 ldl_24 MDRD_b mdrd_6
  mdrd_12 mdrd_18 mdrd_24 NGAL_b NGAL_12m pcr_b pcr_6 pcr_12 pcr_18 pcr_24
  peso_b peso_6 peso_12 peso_18 peso_24 potasio_b potasio_6 potasio_12
  potasio_18 potasio_24 potasio_or_b potasio_or_6 potas_orin_12 potasio_or_18
  potasio_or_24 prtot_b protot_6 prot_tot_12 prot_tot_18 prot_tot_24
  proteinuria_b proteinuria_6 proteinruia_12 proteinruia_24 proteinuria_18
  pth_b pth_6 pth_12 pth_18 pth_24 sattr_b sat_6 sat_12 sat_18 sat_24 sodio_b
  sodio_6 sodio_12 sodio_18 sodio_24 sodio_or_b sodio_or_6 sodio_orin_12
  sodio_or_18 sodio_or_24 talla trigli_b trglic_6 trglicer_12 triglic_18
  triglic_24 urea_b urea_6 urea_12 urea_18 urea_24 urea_or_b ureaorina_6
  urea_or_12 urea_or_18 urea_or_24 urico_b urico_6 urico_12 urico_18 urico_24
  urico_or_b urico_or_6 uric_orin_12 urico_or_18 urico_or_24 vitD_b vitD_6
  vitD_12 vitD_18 vitD_24 xlbm_b xfbm_12 xfbm_24 x_lbm_24 xebw_b xecw_12
  xecw_24 xfbm_b xibw_b xicw_12 xicw_24 xintraextra_b xintraextra_12
  xinttraextra_24 xlbm_12 xoh_b xoh_12 xoh_24 xtbw_b xtbw_12 xtbw_24 zdip_d_b
  zdip_d_12 zdip_d_24 zdip_s_b zdip_s_12 zdip_s_24 ztad_diu_b ztad_diu_12
  ztad_diu_24 ztad_noct_b ztad_noc_12 ztad_noc_24 ztas_diu_b ztas_diu_12
  ztas_diu_24 ztas_noct_b ztas_noc_12 ztas_noc_24 aacon_uric_or_b aacon_uric_or_m 
  aaurico_or_m aaurico_s_m imc  nPNA_b zzclcr_12 zzclcr_18 zzclcr_24 zzclcr_6 
  zzclcr_b zzclurea_12   zzclurea_18 zzclurea_24 zzclurea_6 zzclurea_b zzKr_12 
  zzKr_18 zzKr_24 zzKr_6   zzKr_b zzzdecl_12_krm zzzdecl_12_mdrd zzKr_final zzzdecl_Kr_glob 
  creat_final dif_mdrd_kr_b difmdrd_kr_b2 Il1b_b MCP_b

  /STATISTICS=STDDEV MINIMUM MAXIMUM MEAN MEDIAN
  /ORDER=  ANALYSIS .


CORRELACIONES CON MARCADORES URINARIOS BASALES

NONPAR CORR
  /VARIABLES= pH DKK3_or_b KIM_1_or_b NGAL_b aacon_uric_or_b album_b bicarb_b
  calcio_b colest_b charlson diabet diures_b endotelina_1_b epo_b estati_b
  ferrit_b fosforo_b glucosa_b hbna_b hdl_b ieca_b il6_b imc insulina_b MDRD_b
  nPNA_b pcr_b perox_H_b potasio_b potasio_or_b proteinuria_b pth_b sexo
  sodio_b sodio_or_b trigli_b urea_or_b urico_b urico_or_b vitD_b xfbm_b
  xintraextra_b xlbm_b xoh_b zdip_s_b zdip_d_b ztad_diu_b ztas_diu_b zzKr_b il1b_b MCP_b
  /PRINT=SPEARMAN TWOTAIL NOSIG
  /MISSING=PAIRWISE .

REGRESIONES LINEALES. MEJORES MODELOS


DKK3 CON CONCENTRACION DE URICO EN ORINA, CON MDRD

REGRESSION
  /MISSING LISTWISE
  /STATISTICS COEFF OUTS CI R ANOVA
  /CRITERIA=PIN(.05) POUT(.10)
  /NOORIGIN
  /DEPENDENT DKK3_or_b
  /METHOD=ENTER MDRD_b estati_b aacon_uric_or_b ieca_b  .


DKK3 CON ACLARAMIENTO DE URICO

REGRESSION
  /MISSING LISTWISE
  /STATISTICS COEFF OUTS CI R ANOVA
  /CRITERIA=PIN(.05) POUT(.10)
  /NOORIGIN
  /DEPENDENT DKK3_or_b
  /METHOD=ENTER MDRD_b estati_b ieca_b aaaClUrico_b  .


DKK3 CON URICO EN SANGRE (NS!!!)

REGRESSION
  /MISSING LISTWISE
  /STATISTICS COEFF OUTS CI R ANOVA
  /CRITERIA=PIN(.05) POUT(.10)
  /NOORIGIN
  /DEPENDENT DKK3_or_b
  /METHOD=ENTER MDRD_b estati_b ieca_b urico_b  .


DKK3 CON EXCRECION TOTAL DE URICO EN 24 HORAS

REGRESSION
  /MISSING LISTWISE
  /STATISTICS COEFF OUTS CI R ANOVA
  /CRITERIA=PIN(.05) POUT(.10)
  /NOORIGIN
  /DEPENDENT DKK3_or_b
  /METHOD=ENTER MDRD_b estati_b ieca_b urico_or_b  .


DKK3 CON CONCENTRACION DE URICO EN ORINA, CON Kr MEDIO

REGRESSION
  /MISSING LISTWISE
  /STATISTICS COEFF OUTS CI R ANOVA
  /CRITERIA=PIN(.05) POUT(.10)
  /NOORIGIN
  /DEPENDENT DKK3_or_b
  /METHOD=ENTER estati_b ieca_b zzKr_b aacon_uric_or_b  .


DKK3 CON ACLARAMIENTO DE URICO, CON Kr MEDIO

REGRESSION
  /MISSING LISTWISE
  /STATISTICS COEFF OUTS CI R ANOVA
  /CRITERIA=PIN(.05) POUT(.10)
  /NOORIGIN
  /DEPENDENT DKK3_or_b
  /METHOD=ENTER estati_b ieca_b zzKr_b aaaClUrico_b  .


DKK3 CON EXCRECION TOTAL DE URICO EN 24 HORAS, CON Kr MEDIO

REGRESSION
  /MISSING LISTWISE
  /STATISTICS COEFF OUTS CI R ANOVA
  /CRITERIA=PIN(.05) POUT(.10)
  /NOORIGIN
  /DEPENDENT DKK3_or_b
  /METHOD=ENTER estati_b ieca_b zzKr_b urico_or_b  .


KIM1 CON CONCENTRACION DE URICO EN ORINA CON Kr MEDIO

REGRESSION
  /MISSING LISTWISE
  /STATISTICS COEFF OUTS CI R ANOVA
  /CRITERIA=PIN(.05) POUT(.10)
  /NOORIGIN
  /DEPENDENT KIM_1_or_b
  /METHOD=ENTER aacon_uric_or_b ieca_b zzKr_b  .


KIM1 CON CONCENTRACION DE URICO EN ORINA CON MDRD

REGRESSION
  /MISSING LISTWISE
  /STATISTICS COEFF OUTS CI R ANOVA
  /CRITERIA=PIN(.05) POUT(.10)
  /NOORIGIN
  /DEPENDENT KIM_1_or_b
  /METHOD=ENTER aacon_uric_or_b MDRD_b estati_b ieca_b  .


KIM1 CON EXCRECION TOTAL DE URICO EN ORINA CON Kr MEDIO

REGRESSION
  /MISSING LISTWISE
  /STATISTICS COEFF OUTS CI R ANOVA
  /CRITERIA=PIN(.05) POUT(.10)
  /NOORIGIN
  /DEPENDENT KIM_1_or_b
  /METHOD=ENTER estati_b ieca_b zzKr_b urico_or_b  .

KIM1 CON EXCRECION TOTAL DE URICO EN ORINA CON Kr MEDIO

REGRESSION
  /MISSING LISTWISE
  /STATISTICS COEFF OUTS CI R ANOVA
  /CRITERIA=PIN(.05) POUT(.10)
  /NOORIGIN
  /DEPENDENT KIM_1_or_b
  /METHOD=ENTER estati_b ieca_b urico_or_b MDRD_b  .


KIM1 CON ACLARAMIENTO DE ACIDO URICO CON Krm

REGRESSION
  /MISSING LISTWISE
  /STATISTICS COEFF OUTS CI R ANOVA
  /CRITERIA=PIN(.05) POUT(.10)
  /NOORIGIN
  /DEPENDENT KIM_1_or_b
  /METHOD=ENTER estati_b ieca_b zzKr_b aaaClUrico_b  .

KIM1 CON ACLARAMIENTO DE ACIDO URICO CON MDRD

REGRESSION
  /MISSING LISTWISE
  /STATISTICS COEFF OUTS CI R ANOVA
  /CRITERIA=PIN(.05) POUT(.10)
  /NOORIGIN
  /DEPENDENT KIM_1_or_b
  /METHOD=ENTER estati_b ieca_b aaaClUrico_b MDRD_b  .


NGAL (TERCILES) CON CONCENTRACION DE URICO EN ORINA CON Kr MEDIO

REGRESSION
  /MISSING LISTWISE
  /STATISTICS COEFF OUTS CI R ANOVA
  /CRITERIA=PIN(.05) POUT(.10)
  /NOORIGIN
  /DEPENDENT NGAL_b_t
  /METHOD=ENTER estati_b ieca_b aacon_uric_or_b zzKr_b  .


NGAL (TERCILES) CON CONCENTRACION DE URICO EN ORINA CON MDRD

REGRESSION
  /MISSING LISTWISE
  /STATISTICS COEFF OUTS CI R ANOVA
  /CRITERIA=PIN(.05) POUT(.10)
  /NOORIGIN
  /DEPENDENT NGAL_b_t
  /METHOD=ENTER estati_b ieca_b aacon_uric_or_b MDRD_b  .


NGAL (TERCILES) CON EXCRECION TOTAL DE URICO EN ORINA CON Kr MEDIO

REGRESSION
  /MISSING LISTWISE
  /STATISTICS COEFF OUTS CI R ANOVA
  /CRITERIA=PIN(.05) POUT(.10)
  /NOORIGIN
  /DEPENDENT NGAL_b_t
  /METHOD=ENTER estati_b ieca_b urico_or_b zzKr_b  .

NGAL (TERCILES) CON EXCRECION TOTAL DE URICO EN ORINA CON MDRD

REGRESSION
  /MISSING LISTWISE
  /STATISTICS COEFF OUTS CI R ANOVA
  /CRITERIA=PIN(.05) POUT(.10)
  /NOORIGIN
  /DEPENDENT NGAL_b_t
  /METHOD=ENTER estati_b ieca_b urico_or_b MDRD_b  .

NGAL (TERCILES) CON EXCRECION TOTAL DE URICO EN ORINA CON MDRD

REGRESSION
  /MISSING LISTWISE
  /STATISTICS COEFF OUTS CI R ANOVA
  /CRITERIA=PIN(.05) POUT(.10)
  /NOORIGIN
  /DEPENDENT NGAL_b_t
  /METHOD=ENTER estati_b ieca_b MDRD_b aaaClUrico_b  .


NGAL (TERCILES) CON EXCRECION TOTAL DE URICO EN ORINA CON Krm

REGRESSION
  /MISSING LISTWISE
  /STATISTICS COEFF OUTS CI R ANOVA
  /CRITERIA=PIN(.05) POUT(.10)
  /NOORIGIN
  /DEPENDENT NGAL_b_t
  /METHOD=ENTER estati_b ieca_b aaaClUrico_b zzKr_b  .


IL1b CON CONCENTRACION DE URICO EN ORINA, CON MDRD

REGRESSION
  /MISSING LISTWISE
  /STATISTICS COEFF OUTS CI R ANOVA
  /CRITERIA=PIN(.05) POUT(.10)
  /NOORIGIN
  /DEPENDENT Il1b_b
  /METHOD=ENTER MDRD_b estati_b aacon_uric_or_b ieca_b  .


IL1b CON ACLARAMIENTO DE URICO

REGRESSION
  /MISSING LISTWISE
  /STATISTICS COEFF OUTS CI R ANOVA
  /CRITERIA=PIN(.05) POUT(.10)
  /NOORIGIN
  /DEPENDENT Il1b_b
  /METHOD=ENTER MDRD_b estati_b ieca_b aaaClUrico_b  .


Il1b CON URICO EN SANGRE (NS!!!)

REGRESSION
  /MISSING LISTWISE
  /STATISTICS COEFF OUTS CI R ANOVA
  /CRITERIA=PIN(.05) POUT(.10)
  /NOORIGIN
  /DEPENDENT Il1b_b
  /METHOD=ENTER MDRD_b estati_b ieca_b urico_b  .


Il1b EXCRECION TOTAL DE URICO EN 24 HORAS

REGRESSION
  /MISSING LISTWISE
  /STATISTICS COEFF OUTS CI R ANOVA
  /CRITERIA=PIN(.05) POUT(.10)
  /NOORIGIN
  /DEPENDENT IL1b_b
  /METHOD=ENTER MDRD_b estati_b ieca_b urico_or_b  .


IL1b CON CONCENTRACION DE URICO EN ORINA, CON Kr MEDIO

REGRESSION
  /MISSING LISTWISE
  /STATISTICS COEFF OUTS CI R ANOVA
  /CRITERIA=PIN(.05) POUT(.10)
  /NOORIGIN
  /DEPENDENT Il1b_b
  /METHOD=ENTER estati_b ieca_b zzKr_b aacon_uric_or_b  .


Il1b CON ACLARAMIENTO DE URICO, CON Kr MEDIO

REGRESSION
  /MISSING LISTWISE
  /STATISTICS COEFF OUTS CI R ANOVA
  /CRITERIA=PIN(.05) POUT(.10)
  /NOORIGIN
  /DEPENDENT Il1b_b
  /METHOD=ENTER estati_b ieca_b zzKr_b aaaClUrico_b  .


Il1b CON EXCRECION TOTAL DE URICO EN 24 HORAS, CON Kr MEDIO

REGRESSION
  /MISSING LISTWISE
  /STATISTICS COEFF OUTS CI R ANOVA
  /CRITERIA=PIN(.05) POUT(.10)
  /NOORIGIN
  /DEPENDENT Il1b_b
  /METHOD=ENTER estati_b ieca_b zzKr_b urico_or_b  .


MCP basal  con CONCENTRACION D EURICO EN ORINA

REGRESSION
  /MISSING LISTWISE
  /STATISTICS COEFF OUTS CI R ANOVA
  /CRITERIA=PIN(.05) POUT(.10)
  /NOORIGIN
  /DEPENDENT MCP_b
  /METHOD=ENTER MDRD_b estati_b aacon_uric_or_b ieca_b  .


MCP CON ACLARAMIENTO DE URICO

REGRESSION
  /MISSING LISTWISE
  /STATISTICS COEFF OUTS CI R ANOVA
  /CRITERIA=PIN(.05) POUT(.10)
  /NOORIGIN
  /DEPENDENT MCP_b
  /METHOD=ENTER MDRD_b estati_b ieca_b aaaClUrico_b  .


MCP CON URICO EN SANGRE (NS!!!)

REGRESSION
  /MISSING LISTWISE
  /STATISTICS COEFF OUTS CI R ANOVA
  /CRITERIA=PIN(.05) POUT(.10)
  /NOORIGIN
  /DEPENDENT MCP_b
  /METHOD=ENTER MDRD_b estati_b ieca_b urico_b  .


MCP CON EXCRECION TOTAL DE URICO EN 24 HORAS

REGRESSION
  /MISSING LISTWISE
  /STATISTICS COEFF OUTS CI R ANOVA
  /CRITERIA=PIN(.05) POUT(.10)
  /NOORIGIN
  /DEPENDENT MCP_b
  /METHOD=ENTER MDRD_b estati_b ieca_b urico_or_b  .


MCP CON CONCENTRACION DE URICO EN ORINA, CON Kr MEDIO

REGRESSION
  /MISSING LISTWISE
  /STATISTICS COEFF OUTS CI R ANOVA
  /CRITERIA=PIN(.05) POUT(.10)
  /NOORIGIN
  /DEPENDENT MCP_b
  /METHOD=ENTER estati_b ieca_b zzKr_b aacon_uric_or_b  .


MCP CON ACLARAMIENTO DE URICO, CON Kr MEDIO

REGRESSION
  /MISSING LISTWISE
  /STATISTICS COEFF OUTS CI R ANOVA
  /CRITERIA=PIN(.05) POUT(.10)
  /NOORIGIN
  /DEPENDENT MCP_b
  /METHOD=ENTER estati_b ieca_b zzKr_b aaaClUrico_b  .


MCP CON EXCRECION TOTAL DE URICO EN 24 HORAS, CON Kr MEDIO

REGRESSION
  /MISSING LISTWISE
  /STATISTICS COEFF OUTS CI R ANOVA
  /CRITERIA=PIN(.05) POUT(.10)
  /NOORIGIN
  /DEPENDENT MCP_b
  /METHOD=ENTER estati_b ieca_b zzKr_b urico_or_b  .


CALCULO DE LA INGESTA PROTEICA

COMPUTE nPNA_b = (7.25 * urea_or_b / 2140 + 10.9) / peso_b .
EXECUTE .
COMPUTE nPNA_6 = (7.25 * ureaorina_6 / 2140 + 10.9) / peso_b .
EXECUTE .
COMPUTE nPNA_12 = (7.25 * urea_or_12 / 2140 + 10.9) / peso_b .
EXECUTE .
